# Supplementary material for: RSV A2-Based Prefusion F Vaccine Candidates Induce RSV A and RSV B Cross Binding and Neutralizing Antibodies and Provide Protection against RSV A and RSV B Challenge in Preclinical Models
Source: Vaccines (Basel). 2023 Mar 16;11(3):672. doi: 10.3390/vaccines11030672 (PMC10057437; doi:10.3390/vaccines11030672)
Supplement: Supplementary file 1 [file vaccines-11-00672-s001.zip]

Archive with 1 entries (1 files):
- vaccines-2244358-supplementary.pdf
